# Supplementary material for: Comparative Analysis of Araceae Mitochondrial Genomes: Implications for Adaptation to Ecological Transitions in Plants
Source: Genes (Basel). 2025 Oct 21;16(10):1241. doi: 10.3390/genes16101241 (PMC12562776; doi:10.3390/genes16101241)
Supplement: Supplementary file 1 [file genes-16-01241-s001.zip]

Archive with 1 entries (1 files):
- genes-3926921-supplementary.xlsx
