# Supplementary material for: Comparative Analysis of Araceae Mitochondrial Genomes: Implications for Adaptation to Ecological Transitions in Plants
Source: Genes (Basel). 2025 Oct 21;16(10):1241. doi: 10.3390/genes16101241 (PMC12562776; doi:10.3390/genes16101241)
Supplement: Supplementary file 1 [file genes-16-01241-s001.zip › genes-3926921-supplementary.xlsx]

## Sheet: Table S1
Table S1. Sequencing data used in this study
Species	Run	BioPriject	Library Source	Platform	Cites
Pistia stratiotes L.	CNS0457646	CNP0002271	GENOMIC	ILLUMINA	Qian et al., 2022
	CNS0457647		GENOMIC	PACBIO_SMRT
	CNS0457648		TRANSCRIPTOMIC	ILLUMINA
Amorphophallus konjac K.Koch	SRR14722472	PRJNA734512	GENOMIC	ILLUMINA	Gao et al., 2022
	SRR14741663		GENOMIC	PACBIO_SMRT
	SRR14711860		TRANSCRIPTOMIC	ILLUMINA
	SRR14711861		TRANSCRIPTOMIC	ILLUMINA
	SRR14711862		TRANSCRIPTOMIC	ILLUMINA
	SRR14711863		TRANSCRIPTOMIC	ILLUMINA
	SRR14711864		TRANSCRIPTOMIC	ILLUMINA
	SRR14711865		TRANSCRIPTOMIC	ILLUMINA
	SRR14711866		TRANSCRIPTOMIC	ILLUMINA
	SRR14711867		TRANSCRIPTOMIC	ILLUMINA
	SRR14711868		TRANSCRIPTOMIC	ILLUMINA
	SRR14711869		TRANSCRIPTOMIC	ILLUMINA
	SRR14711870		TRANSCRIPTOMIC	ILLUMINA
	SRR14711871		TRANSCRIPTOMIC	ILLUMINA
	SRR14711872		TRANSCRIPTOMIC	ILLUMINA
	SRR14711873		TRANSCRIPTOMIC	ILLUMINA
	SRR14711874		TRANSCRIPTOMIC	ILLUMINA
	SRR14711875		TRANSCRIPTOMIC	ILLUMINA
	SRR14711876		TRANSCRIPTOMIC	ILLUMINA
	SRR14711877		TRANSCRIPTOMIC	ILLUMINA
Spirodela intermedia W.Koch	ERR3829756	PRJEB36315	GENOMIC	ILLUMINA	Hoang et al., 2020
	ERR3446791	PRJEB33624	GENOMIC	PACBIO_SMRT
Wolffia australiana (Benth.) Hartog & Plas	SRR11430564	PRJNA615235	GENOMIC	ILLUMINA	Michael et al., 2021
	SRR11430562		GENOMIC	PACBIO_SMRT
	SRR11442807		TRANSCRIPTOMIC	ILLUMINA
Colocasia esculenta (L.) Schott	SRR17274033	PRJNA790659	TRANSCRIPTOMIC	ILLUMINA	NA
	SRR17274035		TRANSCRIPTOMIC	ILLUMINA
	SRR17274036		TRANSCRIPTOMIC	ILLUMINA
	SRR17274034		TRANSCRIPTOMIC	ILLUMINA
Spirodela polyrhiza (L.) Schleid.	SRR9849992	PRJNA557001	TRANSCRIPTOMIC	ILLUMINA	Zhao et al., 2022
	SRR9849993		TRANSCRIPTOMIC	ILLUMINA
	SRR9849994		TRANSCRIPTOMIC	ILLUMINA
	SRR9849995		TRANSCRIPTOMIC	ILLUMINA
	SRR9849996		TRANSCRIPTOMIC	ILLUMINA
	SRR9849997		TRANSCRIPTOMIC	ILLUMINA
	SRR9849998		TRANSCRIPTOMIC	ILLUMINA
	SRR9849999		TRANSCRIPTOMIC	ILLUMINA
	SRR9850000		TRANSCRIPTOMIC	ILLUMINA
Qian Z, Li Y, Yang J, et al. The chromosome‐level genome of a free‐floating aquatic weed Pistia stratiotes provides insights into its rapid invasion[J]. Molecular Ecology Resources, 2022, 22(7): 2732-2743.
Gao Y, Zhang Y, Feng C, et al. A chromosome-level genome assembly of Amorphophallus konjac provides insights into konjac glucomannan biosynthesis[J]. Computational and structural biotechnology journal, 2022, 20: 1002-1011.
Hoang P T N, Fiebig A, Novák P, et al. Chromosome-scale genome assembly for the duckweed Spirodela intermedia, integrating cytogenetic maps, PacBio and Oxford Nanopore libraries[J]. Scientific reports, 2020, 10(1): 19230.
Michael T P, Ernst E, Hartwick N, et al. Genome and time-of-day transcriptome of Wolffia australiana link morphological minimization with gene loss and less growth control[J]. Genome research, 2021, 31(2): 225-238.
Zhao X, Yang J, Li X, et al. Identification and expression analysis of GARP superfamily genes in response to nitrogen and phosphorus stress in Spirodela polyrhiza[J]. BMC Plant Biology, 2022, 22(1): 308.

## Sheet: Table S2
Table S2. Organelle genomes included in this study.
Species	Accessions of Plastid Genome	Accessions of Mitochondrial Genome
Pinellia ternata (Thunb.) Makino	ON462056	NC_081910.1
Colocasia esculenta (L.) Schott	LC851499	PP389238-PP389242
Pistia stratiotes L.	NC_048522	this study
Amorphophallus albus P.Y.Liu & J.F.Chen	OR438675	OM066869-OM066887
Amorphophallus konjac K.Koch	OR438675	this study
Zantedeschia aethiopica (L.) Spreng.	MH743155	NC_073008.1
Spirodela intermedia W.Koch	LR761918	this study
Spirodela polyrhiza (L.) Schleid.	NC_015891	NC_017840
Wolffia australiana (Benth.) Hartog & Plas	NC_015899	this study
Ruppia sinensis Shuo Yu & Hartog	MN233650	NC_088727.1
Butomus umbellatus L.	MN484598	KC208619.1

## Sheet: Table S3
Table S3. Protein-coding gene content in sampled mitogenomes
Group	Gene	P. ternata	C. esculenta	P. stratiotes	A. albus	A. konjac	Z. aethiopica	S. intermedia	S. polyrhiza	W. australiana	R. sinensis	B. umbellatus
Subunit of ATPase	atp1	1	1	1	1	1	1	1	1	1	1	1
	atp4	1	1	1	1	2	1	1	1	1	1	1
	atp6	1	1	1	1	1	1	1	1	1	1	1
	atp8	1	1	1	1	1	1	1	1	1	1	1
	atp9	1	1	1	1	2	1	1	1	1	1	1
Cytochrome c biogenesis	ccmB	1	1	1	1	1	1	1	1	1	1	1
	ccmC	1	1	1	1	1	1	1	1	1	1	3
	ccmFC	1	1	1	1	1	1	1	1	1	1	1
	ccmFN	1	1	1	1	1	1	1	1	1	1	1
Apocytochrome b	cob	1	1	1	1	1	1	1	1	1	1	1
Subunit of cytochrome c oxidase	cox1	1	1	1	1	1	1	1	1	1	1	1
	cox2	1	1	1	1	1	1	1	1	1	1	1
	cox3	1	1	1	1	1	1	1	1	1	1	1
Maturase R	matR	1	1	1	1	1	1	1	1	1	1	1
Transport membrane protein	mttB	1	1	1	1	1	1	1	1	1	1	1
Subunit of NADH dehydrogenase	nad1	1	1	1	1	1	1	1	1	1	1	1
	nad2	1	1	1	1	1	1	1	1	1	1	1
	nad3	1	1	1	1	1	1	1	1	1	1	1
	nad4	1	1	1	1	1	1	1	1	1	1	1
	nad4L	1	1	1	1	2	1	1	1	1	1	1
	nad5	1	1	1	1	1	1	1	1	1	1	1
	nad6	1	1	1	1	1	1	1	1	1	1	1
	nad7	1	1	1	1	1	1	1	1	1	1	1
	nad9	1	1	1	1	1	1	1	1	1	1	1
Large subunit of ribosome	rpl2	0	0	0	0	0	0	0	0	0	0	0
	rpl5	1	1	1	1	1	1	1	1	1	0	0
	rpl10	1	1	1	1	1	1	1	1	1	0	1
	rpl16	1	1	1	1	1	1	1	1	1	0	0
Small subunit of ribosome	rps1	1	1	1	1	1	0	1	1	1	1	1
	rps2	1	1	1	1	1	0	1	1	1	0	0
	rps3	1	1	1	1	1	1	1	1	1	1	1
	rps4	1	1	1	1	1	1	1	1	1	0	0
	rps7	1	1	0	1	1	1	1	1	1	1	1
	rps10	0	0	0	0	0	0	0	0	0	0	0
	rps11	0	0	0	0	0	0	0	0	0	0	0
	rps12	1	1	1	1	1	1	1	1	1	1	4
	rps13	1	1	1	1	1	1	1	1	1	0	0
	rps14	1	1	0	1	1	0	0	0	0	0	0
	rps19	0	0	0	0	0	0	0	0	0	0	0
Subunit of succinate dehydrogenase	sdh3	1	1	1	1	1	1	1	1	1	0	0
	sdh4	1	1	1	1	1	1	1	1	1	0	0
Total of unique gene		37	36	35	36	36(41)	34	36	36	36	28	29(34)
The number in brackets indicates the total number of genes including duplicated genes.

## Sheet: Table S4
Table S4. tRNA content in sampled mitogenomes
P. ternata	C. esculenta	P. stratiotes	A. albus	A. konjac	Z. aethiopica	S. intermedia	S. polyrhiza	W. australiana	R. sinensis	B. umbellatus
trnA-UGC	trnC-GCA	trnL-CAA	trnN-GUU	trnN-GUU	trnA-UGC	trnV-GAC	trnC-GCA	trnN-GUU	trnK-UUU	trnC-GCA
trnD-GUC	trnD-GUC	trnC-GCA	trnC-GCA	trnC-GCA	trnM-CAU	trnC-GCA	trnD-GUC	trnC-GCA	trnT-UGU	trnD-GUC
trnK-UUU	trnE-UUC	trnD-GUC	trnD-GUC	trnD-GUC	trnN-GUU	trnD-GUC	trnE-UUC	trnD-GUC	trnC-GCA	trnE-UUC
trnQ-UUG	trnF-GAA	trnD-GUC_copy	trnE-UUC	trnE-UUC	trnC-GCA	trnE-UUC	trnF-GAA	trnE-UUC	trnD-GUC	trnH-GUG
trnY-GUA	trnG-GCC	trnE-UUC	trnF-GAA	trnF-GAA	trnD-GUC	trnF-GAA	trnG-GCC	trnF-GAA	trnE-UUC	trnfM-CAU
trnC-GCA	trnH-GUG	trnF-GAA	trnG-GCC	trnH-GUG	trnE-UUC	trnG-GCC	trnH-GUG	trnG-GCC	trnE-UUC_copy2	trnfM-CAU_copy2
trnD-GUC_copy	trnK-UUU	trnG-GCC	trnH-GUG	trnK-UUU	trnF-GAA	trnH-GUG	trnH-GUG_copy	trnH-GUG	trnE-UUC_copy3	trnI-CAU
trnE-UUC	trnM-CAU	trnH-GUG	trnK-UUU	trnI-CAU	trnG-GCC	trnH-GUG_copy	trnK-UUU	trnK-UUU	trnH-GUG	trnQ-UUG
trnF-GAA	trnfM-CAU	trnK-UUU	trnM-CAU	trnfM-CAU	trnH-GUG	trnK-UUU	trnM-CAU	trnM-CAU	trnH-GUG_copy2	trnW-CCA
trnH-GUG	trnI-CAU	trnM-CAU	trnfM-CAU	trnP-UGG	trnH-GUG_copy	trnM-CAU	trnfM-CAU	trnI-CAU	trnfM-CAU	trnY-GUA
trnK-UUU_copy	trnN-GUU	trnI-CAU	trnI-CAU	trnS-GCU	trnK-UUU	trnfM-CAU	trnI-CAU	trnfM-CAU	trnI-CAU
trnM-CAU	trnP-UGG	trnfM-CAU	trnP-UGG	trnS-UGA	trnM-CAU_copy	trnI-CAU	trnN-GUU	trnN-GUU_copy	trnQ-UUG
trnI-CAU	trnP-UGG_copy	trnI-CAU_copy	trnP-UGG_copy	trnV-GAC	trnfM-CAU	trnN-GUU	trnP-UGG	trnP-UGG	trnW-CCA
trnI-CAU_copy	trnQ-UUG	trnN-GUU	trnQ-UUG	trnY-GUA	trnI-CAU	trnN-GUU_copy	trnQ-UUG	trnP-UGG_copy	trnY-GUA
trnfM-CAU	trnS-GCU	trnP-UGG	trnS-GCU	trnA-UGC	trnI-CAU_copy	trnP-UGG	trnS-GCU	trnQ-UUG	trnA-UGC
trnP-UGG	trnS-UGA	trnP-UGG_copy	trnS-UGA	trnI-GAU	trnN-GUU_copy	trnP-UGG_copy	trnS-GGA	trnR-ACG
trnS-GCU	trnW-CCA	trnQ-UUG	trnV-GAC		trnP-UGG	trnQ-UUG	trnS-UGA	trnS-GCU
trnS-UGA	trnY-GUA	trnS-GCU	trnW-CCA		trnQ-UUG	trnR-ACG	trnS-UGA_copy	trnS-UGA
trnW-CCA		trnS-UGA	trnY-GUA		trnS-GCU	trnS-GCU	trnW-CCA	trnS-UGA_copy
trnY-GUA_copy		trnV-GAC	trnA-UGC		trnS-UGA	trnS-GGA	trnY-GUA	trnW-CCA
trnI-GAU		trnW-CCA	trnI-GAU		trnV-GAC	trnS-UGA		trnY-GUA
		trnY-GUA			trnW-CCA	trnS-UGA_copy
					trnY-GUA	trnW-CCA
						trnY-GUA
17(21)	17(18)	19(22)	20(21)	16	19(23)	20(24)	18(20)	18(21)	12(15)	9(10)
The number in brackets indicates the total number of tRNA genes including duplicated genes.

## Sheet: Table S5
Table S5. Intron content in sampled mitogenomes
	P. ternata	C. esculenta	P. stratiotes	A. albus	A. konjac	Z. aethiopica	S. intermedia	S. polyrhiza	W. australiana	R. sinensis	B. umbellatus	Amborella trichopoda	Liriodendron tulipifera
ccmFci829	•	•	•	•	•	•	•	•	•	•	•	•	•
cox1i729	•	•	•	•	•	–	–	–	–	–	–	–	–
cox2i373	•	•	•	•	•	•	•	•	•	–	–	•	•
cox2i691	•	•	•	•	•	•	•	•	•	–	•	•	•
nad1i394	θ	θ	θ	θ	θ	θ	θ	θ	θ	θ	θ	θ	θ
nad1i477	•	•	•	•	•	•	•	•	•	•	•	•	•
nad1i669	θ	θ	θ	θ	θ	θ	θ	θ	θ	θ	θ	θ	θ
nad1i728	•	•	θ	•	•	•	•	•	•	θ	•	θ	•
nad2i156	•	•	•	•	•	•	•	•	•	•	•	•	•
nad2i542	θ	θ	θ	θ	θ	θ	θ	θ	θ	θ	θ	θ	θ
nad2i709	•	•	•	•	•	•	•	•	•	•	•	•	•
nad2i1282	•	•	•	•	•	•	•	•	•	•	•	•	•
nad4i461	•	•	•	•	•	•	•	•	•	•	•	•	•
nad4i976	•	•	•	•	•	•	•	•	•	•	•	•	•
nad4i1399	•	•	•	•	•	•	•	•	•	•	•	•	•
nad5i230	•	•	•	•	•	•	•	•	•	•	•	•	•
nad5i1455	θ	θ	θ	θ	θ	θ	θ	θ	θ	θ	θ	θ	θ
nad5i1477	θ	θ	θ	θ	θ	θ	θ	θ	θ	θ	θ	θ	θ
nad5i1872	•	•	•	•	•	•	•	•	•	•	•	•	•
nad7i140	•	•	•	•	•	•	•	•	•	•	•	•	•
nad7i209	•	•	•	•	•	•	•	•	•	•	•	•	•
nad7i676	•	•	•	•	•	•	•	•	•	•	•	•	•
nad7i917	•	•	•	•	•	•	•	•	•	•	•	•	•
rpl2i846	–	–	–	–	–	–	–	–	–	–	–	•	•
rps3i74	θ	•	•	•	•	•	•	•	•	•	•	•	•
rps3i257	–	–	–	–	–	–	–	–	–	–	–	–	–
rps10i235	–	–	–	–	–	–	–	–	–	–	–	•	•
θ	6	5	6	5	5	5	5	5	5	6	5	6	5
•	18	19	18	19	19	18	18	18	18	15	17	19	20
total	24	24	24	24	24	23	23	23	23	21	22	25	25
“•” and “θ” indicate cis- and trans-spliced introns, respectively

## Sheet: Table S6
Table S6. Mitogenome composition and ratio in sampled mitogenomes
Species	P. ternata	C. esculenta	P. stratiotes	A. albus	A. konjac	Z. aethiopica	S. intermedia	S. polyrhiza	W. australiana
mitogenome size	876.61	594.81	497.57	537.04	507.06	675.58	256.6	228.49	177.87
repeats	122.57	125.53	42.08	24.17	60.14	14.39	6.32	4.6	20.82
plastid-derived	20.77	7.09	52.53	22.48	22.53	58.27	21.98	11.46	14.24
Genes	84.22	74.01	74.6	77.67	89.7	74.98	69.98	69.13	71.44
Unkonwn	649.05	388.18	328.36	412.72	334.69	527.94	158.32	143.3	71.37
repeats	0.139823	0.211042	0.084571	0.045006	0.118605	0.0213002	0.0246298	0.0201322	0.117052
plastid-derived	0.0236935	0.0119198	0.105573	0.0418591	0.0444326	0.0862518	0.0856586	0.0501554	0.0800585
coding region	0.0960747	0.124426	0.149929	0.144626	0.176902	0.110986	0.27272	0.302552	0.401642
Unkonwn	0.740409	0.652612	0.659927	0.768509	0.66006	0.781462	0.616991	0.627161	0.401248

## Sheet: Table S7
Table S7. Length and ratio of shared DNA in sampled mitogenomes
Species	P. ternata	C. esculenta	P. stratiotes	Z. aethiopica	A. konjac	A. albus	S. intermedia	S. polyrhiza	W. australiana
Pinellia ternata	1051134	479574	257163	242505	265643	274645	143689	137861	96641
Colocasia esculenta	415084	678908	238467	205008	229051	229474	138792	136110	98042
Pistia stratiotes	257712	301302	607496	186607	194916	195189	124935	121785	90273
Zantedeschia aethiopica	242683	274539	186516	739829	207155	211342	144482	138740	98130
Amorphophallus konjac	266886	297391	195407	207558	635521	507609	143530	137117	103597
Amorphophallus albus	276055	291315	195667	212017	507554	576815	138500	133009	99237
Spirodela intermedia	143986	196639	124905	144508	143229	138152	265857	217822	125929
Spirodela polyrhiza	138105	194087	121734	138858	136786	132555	217834	236019	119701
Wolffia australiana	96900	151176	90473	97942	103430	98957	125998	119615	392976
Pinellia ternata	1	0.426278	0.232428	0.206624	0.245813	0.266981	0.131041	0.123174	0.0669604
Colocasia esculenta	0.493463	1	0.33827	0.267604	0.3157	0.350202	0.200812	0.199433	0.10059
Pistia stratiotes	0.292883	0.365729	1	0.254196	0.295351	0.309047	0.17138	0.168887	0.111205
Zantedeschia aethiopica	0.221702	0.238409	0.184684	1	0.24721	0.266496	0.165116	0.173215	0.0890782
Amorphophallus konjac	0.410276	0.416834	0.313927	0.326745	1	0.757337	0.227654	0.219809	0.130897
Amorphophallus albus	0.39205	0.387369	0.300368	0.2929	0.664309	1	0.202814	0.197518	0.111825
Spirodela intermedia	0.372525	0.396375	0.333617	0.42874	0.404948	0.38915	1	0.679029	0.288672
Spirodela polyrhiza	0.381071	0.471726	0.365044	0.422184	0.443068	0.412157	0.635472	1	0.305515
Wolffia australiana	0.322979	0.334066	0.316598	0.328399	0.356475	0.344276	0.394418	0.377575	1
